# Supplementary material for: The role of author identities in peer review
Source: PLoS One. 2023 Jun 21;18(6):e0286206. doi: 10.1371/journal.pone.0286206 (PMC10284400; doi:10.1371/journal.pone.0286206)
Supplement: S1 Data — (CSV) [file pone.0286206.s001.csv]

I participated in ITCS 2023 as:	Preferences regarding anonymizing authors: - Selected Choice	Preferences regarding anonymizing authors: - Other (please specify) - Text	Please share the reasons for your preferences, as well as any other comments/experiences/opinions on this topic:
PC member,Author	I prefer not anonymizing author identities
PC member,Author	I prefer not anonymizing author identities
PC member,Author	I prefer anonymizing author identities until the reviewer submits their initial review,I prefer not anonymizing author identities
PC member,Author	I prefer not anonymizing author identities		As a PC member it was very frustrating not having access to the authors identities, for two reasons: finding reviewers without coi, and having confidence in a result based on the authors track record. As an author, I don't see value in hiding my identity. If at all its the opposite. The paper I have is speculative, and I think it makes sense to evaluate it given my track record, and not independe…
PC member,Author	I prefer anonymizing author identities until the reviewer submits their initial review,I prefer not anonymizing author identities		I think as a community we rely too much on reputation or impressions of the interestingness/veracity of people's work. It's useful heuristic but not beneficial for maintaining the focus on science. I think blinding the authors initially forces people to engage more intently with the content, rather than falling back on predetermined impressions of others.
PC member	I prefer anonymizing author identities until the reviewer submits their initial review		I think the middle ground policy we used this time is MUCH better than other more/less anonymous policies. It worked really well for me!!
PC member	I prefer not anonymizing author identities		I think anonymyzing author identities has little in terms of advantage and fair amount of additional hassle. Part of this has to do with the fact that there's a significant difference between large ML venues where the role of a PC is quite different from theory conferences. To use this ITCS as an example, let me mention that conflict avoidance is not as easy as it appears especially when PC submi…
PC member	I prefer anonymizing author identities through the entire review process
PC member	I prefer not anonymizing author identities		For most of the papers in my pile, I was already aware of author identities anyway because I had either seen a talk or seen the paper online.
PC member	I prefer anonymizing author identities through the entire review process		I like anonymizing author identities in general. But I don't know the arguments in favor of de-anonymizing authors in the middle of the process, so I don't have a strong opinion on that. All I know is I don't prefer option 4, i.e. "I prefer not anonymizing author identities".
PC member	Other (please specify)	I think that anonymizing the authors for the sub-reviewers makes sense. As a PC member it was very frustrating -- I asked a few people to review their own papers (oops) and also asked people who were closer to the authors than I would have hoped for. So I would favor letting the PC see the author identities but keeping it anonymous for the subreviewers.	see above
PC member	I prefer anonymizing author identities until the reviewer submits their initial review		I think that hiding author identities helps well-intentioned reviewers reduce their bias. Having the author identities available later in the process allows one to deal with other issues (concurrent results, overlap in authorship with previous papers, etc) more easily.
PC member	I prefer anonymizing author identities through the entire review process,I prefer not anonymizing author identities
PC member	Other (please specify)	I like the idea anonymizing the authors to some degree (at least not having identities on the papers visible when reviewing). Further, I am supportive of anonymizing further but to do so, I think the sub-reviewing system needs to be more robust at detecting conflicts.
PC member	I prefer anonymizing author identities through the entire review process
PC member	I prefer anonymizing author identities through the entire review process		I prefer a two-tiered pc where the senior pc are aware of the author identities but do not actively participate in reviewing like the PC chair, but helps to resolve any issues with conflict of interest and routing review requests. Dependance on author identities to review is highly problematic (and real), and makes our community unwelcoming and closed to others.
PC member	I prefer anonymizing author identities until the time for PC meetings/discussions		It's challenging to use subreviewers when author identities are anonymous. In a few cases, I invited a subreviewer only to learn that they were an author of the paper. The system is supposed to prevent this by refusing to send a subreview request to an author, but my suspicion is that some of these subreview requests got past that safeguard because the author submitted the paper using one email a…
PC member	I prefer anonymizing author identities through the entire review process
PC member	I prefer not anonymizing author identities,Other (please specify)	author identities help a lot with assigning reviewers. I'd suggest that the PC sees the names, but the paper does not contain them explicitly. By the time I'm actually looking at the paper, I usually have forgotten who the authors are even if I saw the names.
External reviewer,Author	I prefer anonymizing author identities until the reviewer submits their initial review
External reviewer,Author	I prefer anonymizing author identities through the entire review process		When I found out the authors' identities, I discovered that I had criticized them for not giving their own previous paper enough credit. I decided not to change my review, since I think they had made a mistake, though a strange one. I don't think it would have identified them. I trusted my evaluation more when I did it without knowing who the authors were.
External reviewer,Author	I prefer anonymizing author identities until the reviewer submits their initial review		I feel like the format adopted by ITCS is the best middle ground, I can't imagine many cases where a reviewer would want to change the review after seeing the author identities, but I don't think it does any harm (presuming the initial review is also saved and the PC can see the changes made) and it's good as a backup option (e.g. if the review strongly criticises some comparison to prior work, w…
External reviewer,Author	I prefer anonymizing author identities until the reviewer submits their initial review		I think the current approach is good since I think it reaps the benefits of both anonymizing reviews and nonanonymizing reviews.
External reviewer,Author	I prefer not anonymizing author identities
External reviewer,Author	I prefer not anonymizing author identities
External reviewer,Author	I prefer anonymizing author identities until the time for PC meetings/discussions		There's ample evidence now that our judgements can be biased by aspects of individuals' identities, despite our best intentions otherwise. Anonymizing author identities should help with that. Perhaps anonymizing author identities through the entire review process is best. But I checked the alternate anonymize "until the time for PC meetings/discussions", because in the case of making decisions ab…
External reviewer,Author	I prefer anonymizing author identities through the entire review process
External reviewer,Author	I prefer anonymizing author identities until the reviewer submits their initial review
External reviewer,Author	I prefer anonymizing author identities through the entire review process
External reviewer,Author	I prefer anonymizing author identities until the time for PC meetings/discussions,I prefer anonymizing author identities until the reviewer submits their initial review		This was the first time in which I reviewed a conference paper with anonymized authors, and overall I was pretty happy with the experience. I felt that I was able to give a more objective review, so I would be happy to try this again in the future. That being said, I'm not sure if there were any downsides for the PC. I also wonder if I would have felt the same if I had seen the paper before on ar…
External reviewer,Author	I prefer anonymizing author identities until the reviewer submits their initial review
External reviewer,Author	I prefer not anonymizing author identities		Author names and affiliations provide a useful signal
External reviewer,Author	Other (please specify)	I prefer that the authors are anonymous through the entire process *except* maybe when PC members are asking for subreviewers.	(HotCRP conflicts don’t seem to work correctly some times, and one of my former students was asked to subreview one of my papers at a previous double-blind conference. Fortunately they recognized my writing style and caught it, but this could have been annoying to fix if caught later).
External reviewer,Author	I prefer anonymizing author identities until the reviewer submits their initial review
External reviewer,Author	I prefer anonymizing author identities until the reviewer submits their initial review
External reviewer,Author	I prefer anonymizing author identities until the reviewer submits their initial review,I prefer not anonymizing author identities		I am between 1 and 2 and agree with the pros and cons.
External reviewer	I prefer not anonymizing author identities
External reviewer	I prefer not anonymizing author identities
External reviewer	I prefer anonymizing author identities through the entire review process,I prefer not anonymizing author identities
External reviewer	I prefer anonymizing author identities until the reviewer submits their initial review		Ideally we would anonymize throughout, but I like the middle ground because I know that people get curious and will look up the paper, but I suspect they will be patient enough to wait until after the first review if they know they will get a chance to then see and potentially update their review.
External reviewer	I prefer anonymizing author identities until the time for PC meetings/discussions
External reviewer	I prefer anonymizing author identities until the reviewer submits their initial review		It removed bias I would have otherwise had
External reviewer	I prefer anonymizing author identities through the entire review process
External reviewer	I prefer not anonymizing author identities		If the authors have uploaded the paper on arXiv before submitting to the conference, the referees are likely to have already seen the paper and therefore the authors' names
External reviewer	Other (please specify)	I am strongly in favour of anonymized author identities at least up through the external reviews. Since I did not participate in the ITCS PC discussions, I do not have a strong opinion between the three options for when or if to de-anonymize the authors.
External reviewer	I prefer anonymizing author identities until the reviewer submits their initial review
External reviewer	I prefer anonymizing author identities until the reviewer submits their initial review
External reviewer	I prefer anonymizing author identities until the reviewer submits their initial review
External reviewer	I prefer anonymizing author identities until the reviewer submits their initial review
External reviewer	I prefer not anonymizing author identities		The second bullet point listed in this form: Reviewers want to use author identities for some part of their review (e.g., using track record to gain confidence in whacky ideas or complex proofs). Many times proofs extend far beyond the main body. While one gets a proof outline and verifies whether it makes sense, checks key lemmas etc., the track record provides additional confidence.
External reviewer	I prefer not anonymizing author identities		Was part of a bizarre case where some of the authors of the reviewed paper turned out to be my department colleagues - extremely awkward and undesirable situation...
External reviewer	I prefer anonymizing author identities until the reviewer submits their initial review		Prevents biases in the review process
External reviewer	I prefer anonymizing author identities until the reviewer submits their initial review		I don't have a lot of confidence in what's best.
External reviewer	I prefer not anonymizing author identities
External reviewer	I prefer anonymizing author identities through the entire review process		I don't think I would be super strict about anonymity, but submissions should be judged in principle on their merits. However, I do note that some authors repeatedly submit badly prepared manuscripts. I prefer to stop reviewing them.
External reviewer	I prefer anonymizing author identities until the reviewer submits their initial review
External reviewer	I prefer not anonymizing author identities
External reviewer	I prefer not anonymizing author identities
External reviewer	I prefer not anonymizing author identities
External reviewer	I prefer anonymizing author identities until the reviewer submits their initial review
External reviewer	I prefer anonymizing author identities through the entire review process
External reviewer	I prefer anonymizing author identities through the entire review process,I prefer anonymizing author identities until the time for PC meetings/discussions,I prefer anonymizing author identities until the reviewer submits their initial review
External reviewer	I prefer anonymizing author identities until the time for PC meetings/discussions
External reviewer	I prefer anonymizing author identities until the reviewer submits their initial review
External reviewer	I prefer anonymizing author identities through the entire review process		If maintaining anonymized submissions (which I support) then please also instate a mechanism to detect and avoid COIs. This year I reviewed an anon submission that it turned out after the fact I was COIed with.
External reviewer	I prefer anonymizing author identities through the entire review process,I prefer anonymizing author identities until the time for PC meetings/discussions,I prefer anonymizing author identities until the reviewer submits their initial review,Other (please specify)	Not sure what the right level of anonymization is, but definitely preferred the ITCS approach to the usual non-anonymous setup.	Too easy to make initial judgments based on authors.
External reviewer	I prefer anonymizing author identities until the time for PC meetings/discussions		Anonymizing gives us the chance (only if the number of people working on a subject is big enough) to be unbiased toward submissions. However, during discussions, it is very unlikely that NONE of the pc members know the identity of the authors. At that moment all the people with "vote" should have the same information to decide, and since we cannot "unlearn" the identity of the authors, it is fair…
External reviewer	I prefer anonymizing author identities through the entire review process		I don't see any particular benefits to knowing the authors, especially for external reviewers. It will force them to read the paper carefully rather than judging the quality based on who the authors are. In my ideal world, people have to post their anonymized papers on a public repository (something like arxiv but anonymized) and then submit the paper to the conference through a pointer to the pu…
External reviewer	Other (please specify)	Don't know
External reviewer	I prefer anonymizing author identities until the reviewer submits their initial review
External reviewer	I prefer anonymizing author identities through the entire review process
External reviewer	I prefer not anonymizing author identities		I am worried of a slippery slope - once it is realized that anonymization does not realize its intended goals, some members of the community will push for preprint publication and talk embargos, which is precisely the opposite direction to where our community should be headed, in my opinion. Such policies will be hard to oppose, since such opposition could provoke political censure. While I do no…
External reviewer	I prefer anonymizing author identities through the entire review process
External reviewer	I prefer anonymizing author identities through the entire review process		I hate this good-ole-boys (and good-old-girls) nonsense where we let poorly-written papers slide because the authors have a reputation that in the past, they used to write better papers. I was lucky that I was impressed with the paper before knowing the author identities, and then after seeing the identities, finding that it was authors I respect. But what if it had gone the other way? I would ha…
External reviewer	I prefer anonymizing author identities through the entire review process
External reviewer	I prefer anonymizing author identities until the reviewer submits their initial review
External reviewer	I prefer anonymizing author identities until the reviewer submits their initial review
External reviewer	I prefer anonymizing author identities through the entire review process		Full anonymization of author identities is in my opinion the best way to challenge bias in being more trustful towards results submitted by more senior researchers.
External reviewer	I prefer anonymizing author identities through the entire review process		My reviewing experience for ITCS 2023 reinforced my support for author anonymization. I reviewed two papers for ITCS 2023. In one case, I recommended rejection, and in the other case, I recommended acceptance. After submitting my reviews, I saw the author lists. The paper for which I recommended rejection was written by some people I had never heard of, whereas the paper for which I recommended a…
External reviewer	I prefer anonymizing author identities until the reviewer submits their initial review		I thought the way ITCS did it this year was great. Seems like the best of both worlds: If you want to base your confidence on authors' reputations, then you can - but you have to be somewhat honest about it.
External reviewer	I prefer anonymizing author identities until the reviewer submits their initial review
External reviewer	I prefer anonymizing author identities through the entire review process		There is no point in making it semi double blind if one can make a two pass review. Also, complete double blind enable committee members to submit and other obvious benefits.
External reviewer	I prefer not anonymizing author identities		I anyway almost always know the identity since our community is pretty small
External reviewer	I prefer anonymizing author identities until the reviewer submits their initial review
External reviewer	I prefer anonymizing author identities through the entire review process
External reviewer	I prefer anonymizing author identities until the reviewer submits their initial review		This would improve the options for the reviewer without making troubles for anyone
External reviewer	I prefer anonymizing author identities until the reviewer submits their initial review		The process as it was implemented this year seemed to be a good compromise--it helps minimize unconscious bias while still giving reviewers the option to add something to their review if the author identities justify it. (As an added bonus, this also gives the PC more information about what parts of the review are based on the paper by itself versus on the identities of the authors, which can all…
External reviewer	I prefer anonymizing author identities until the reviewer submits their initial review
External reviewer	I prefer anonymizing author identities through the entire review process
External reviewer	I prefer anonymizing author identities until the time for PC meetings/discussions
External reviewer	I prefer anonymizing author identities until the reviewer submits their initial review
External reviewer	I prefer anonymizing author identities until the time for PC meetings/discussions
External reviewer	I prefer anonymizing author identities until the reviewer submits their initial review
External reviewer	I prefer anonymizing author identities until the reviewer submits their initial review
External reviewer	I prefer anonymizing author identities until the time for PC meetings/discussions		I think there's not too much of an issue with anonymizing author identities for external reviewers, so I feel like that should be done. My past experience e.g. on the last FOCS PC is that anonymizing identities to the PC makes the review process cumbersome -- it becomes difficult to find external reviewers without a lot of back and forth about conflicts of interests (basically you can't prefilite…
External reviewer	I prefer anonymizing author identities until the time for PC meetings/discussions		Author identities often bias reviewers.
External reviewer	I prefer anonymizing author identities until the time for PC meetings/discussions,I prefer anonymizing author identities until the reviewer submits their initial review		I don't have a strong preference either way, but I think anonymization is a good thing in general. The compromise solution of anonymizing until first submission is quite interesting, but overall I feel the PC discussions should know all the information, also to be able to detect strange sitations or undeclared conflicts of interest.
External reviewer	I prefer anonymizing author identities through the entire review process,I prefer anonymizing author identities until the time for PC meetings/discussions		I was somewhat surprised when I saw the author list, which I think is a good indication that it probably was good to withhold the information until after I submitted the review.
External reviewer	I prefer anonymizing author identities until the time for PC meetings/discussions
External reviewer	I prefer anonymizing author identities until the time for PC meetings/discussions,I prefer anonymizing author identities until the reviewer submits their initial review
External reviewer	I prefer not anonymizing author identities		I generally support author anonymity, but I had a bit of a tricky situation with a COI as a result this time that I think is worth sharing. Specifically, I learned a couple days before my sub-review was due that one of the authors was a letter of recommendation writer for me (because this letter writer shared a pre-print of the submission with me). This left me in a tough spot, as I had to tell a…
External reviewer	I prefer anonymizing author identities through the entire review process
External reviewer	I prefer anonymizing author identities until the time for PC meetings/discussions
Author	I prefer anonymizing author identities until the reviewer submits their initial review
Author	I prefer anonymizing author identities through the entire review process
Author	I prefer anonymizing author identities through the entire review process
Author	I prefer not anonymizing author identities
Author	I prefer anonymizing author identities through the entire review process
Author	I prefer anonymizing author identities until the time for PC meetings/discussions,Other (please specify)	There are two settings where authors identities can and should be used: (1) to assess correctness concerns (some authors do have a history of making errors) and (2) to assess incremental contributions - followup works by the same set of authors should be subject to higher bars than followup works by new authors. (At one extreme, papers by student authors should have even lower bars.)
Author	I prefer anonymizing author identities until the reviewer submits their initial review		Have seen some suboptimal outcomes w.r.t. CoI with full-blinding. Agree that first-impression anonymisation could be useful (same as possibly useful pre-proof opinions recorded separately from post-proof opinions).
Author	I prefer anonymizing author identities through the entire review process
Author	I prefer not anonymizing author identities
Author	I prefer anonymizing author identities through the entire review process		This should be done to avoid bias. This also welcomes new authors to the field.
Author	I prefer not anonymizing author identities		First, I feel is that the biases are not very big. I would have liked to see some empirical data about the correlation between review scores and, say, the number of recent joint papers of the reviewer with the authors. Second, biases are in some sense grounded in reality. It is very hard to assess quality in real time. Some papers are better than their appearance and some are worse, and author re…
Author	I prefer not anonymizing author identities		Anonymization makes rejecting a pape of a rival easier. You can identify the paper and reject, no one can blame you since it is "anonymous".
Author	I prefer anonymizing author identities through the entire review process		My paper resolving the P vs NP problem got rejected because the "knowledgeable" reviewer does not know the definition of a scheme, or a coherent sheaf or the dimension of a cohomology group. He wanted me to define them. These you can find in any textbook. I believe he/she simply did not want to review the paper. This is absolutely ridiculous. Nobody has a right to insult somebody else's intellige…
Author	I prefer anonymizing author identities through the entire review process
Author	I prefer not anonymizing author identities		I see pros and cons to the PC knowing author identities. I agree that all the cons mentioned in the survey are potential issues. I think bias due to knowing author identities is also an issue, but I think a PC should be able to minimize this by focusing on the technical substance. That being said, I do not have a strong preference and I think it is also reasonable to anonymize author identities. …
Author	I prefer anonymizing author identities until the reviewer submits their initial review
Author	I prefer anonymizing author identities until the time for PC meetings/discussions
Author	I prefer anonymizing author identities until the reviewer submits their initial review,I prefer not anonymizing author identities		The version adopted for this year's ITCS is the limit of how far one should go in the anonymization process. The elimination of author names from the front page is a simple change to the paper. - Authors should not ever have to rewrite the body of their papers to eliminate other identity cues for submission. - We ask that authors submit full papers to preprint servers for community checking to be…
Author	I prefer not anonymizing author identities
Author	I prefer anonymizing author identities through the entire review process		It is well-known that papers from big names have higher chance of being accepted. We need to stop this trend as much as possible.
Author	I prefer anonymizing author identities until the reviewer submits their initial review
Author	I prefer anonymizing author identities through the entire review process		Revealing authors' names in the review process results in biased reviews that favour certain groups, e.g., authors from top universities (which are "trusted" and hence given an advantage unfairly from their counterparts in top universities), male authors (research shows unintentional bias against female authors), and native English speakers (a paper from "John Smith" is treated better than a pape…
Author	I prefer anonymizing author identities through the entire review process
Author	I prefer anonymizing author identities through the entire review process		The biggest challenge is paper getting accepted due to author’s name/influence. Total anonymtzing helps in this situation partially.
Author	I prefer anonymizing author identities through the entire review process		I do not believe in *hard* anonymization (rules against submitting to the arxiv, for example). But I don't see any harm in *soft* anonymization.
Author	I prefer anonymizing author identities until the reviewer submits their initial review		Each option has advantages and disadvantages. I think anonymizing the author identities until the initial review has been submitted is a good compromise: If reviewers then update their scores after seeing the author names, it will require explicit justification and is visible to other PC members, so the risk of having reviews that are biased based on author identities is reduced.
Author	I prefer anonymizing author identities through the entire review process		"using track record to gain confidence in whacky ideas or complex proofs" - if the ideas and proofs do not talk for themselves, the author name should not be a substitute
Author	I prefer anonymizing author identities until the reviewer submits their initial review		I am strongly in favor of *some* degree of anonymization, but I don't have experience to suggest how much.
Author	I prefer anonymizing author identities through the entire review process		I think that opening the identities in the middle of the review process is not a good idea. For once, it put back the bias into the process. Second, it may make the reviewer more careful if he knows that the identities will be known at the discussion phase.
Author	I prefer anonymizing author identities through the entire review process
Author	I prefer not anonymizing author identities		There are several compelling reasons for *not* anoymizing authors, here are some that come to mind. One is that it makes enforcing COIs even harder, nowadays I am often asked to review former student papers. Unfortunately in our field, some folks shamelessly stumped for their students' papers before anonymity, now it will only be worse. Knowing the authors' track record is useful, and not always …
Author	I prefer anonymizing author identities through the entire review process		I believe that partial (or full) un-anonymity will bias the review process
Author	I prefer anonymizing author identities until the time for PC meetings/discussions
Author	I prefer anonymizing author identities until the reviewer submits their initial review,Other (please specify)	Ask the reviewers to give two scores, one on the quality of the paper/result/novelty and another on confidence in the correctness/technical part. Among them, only the "correctness confidence score" can be modified after seeing the authors' names after submitting an initial review.	I guess the main rationale behind anonymizing the authors is to mitigate certain biases, while some of us (as reviewers) also want to gain confidence on specific aspects of a paper (like correctness etc.) on the basis of the "track record" of the authors. So I want to propose the following: We ask the reviewers to give two scores, one on the quality of the paper/result/novelty and another on conf…
Author	I prefer anonymizing author identities until the time for PC meetings/discussions
Author	I prefer anonymizing author identities until the time for PC meetings/discussions		Anonymity until PC meetings will ensure that the reviewers are not biased. Revealing identities during discussions can rule out confusion regarding originality of the work.
Author	I prefer anonymizing author identities through the entire review process
Author	I prefer anonymizing author identities until the reviewer submits their initial review,I prefer not anonymizing author identities,Other (please specify)	I like the "soft" anonymization, where it is hidden but accessible.	More information generally leads to more accurate decisions. I think people work hard to cultivate a good reputation for high quality impactful research (or writing a lot of frivolous papers). However, I don't think we should make it front and center. People can read and then make up their minds and then after an opinion has been formed, it can, perhaps, make some smaller difference. Also, I thin…
Author	I prefer anonymizing author identities until the reviewer submits their initial review		Some feedback: I was formally requested to review my own paper. This wasn't a big deal (I just declined), but the COI detection system does not seem to be working perfectly.
Author	I prefer anonymizing author identities through the entire review process
Author	I prefer anonymizing author identities through the entire review process		We are the last community even discussing this issue. I don't see a compelling reason to not go fully anonymous.
Author	I prefer anonymizing author identities until the time for PC meetings/discussions		"using track record to gain confidence in whacky ideas or complex proofs" is precisely part of the problem with non-anonymous! If our conference review process cannot handle such questions without taking into account the reputation of the author, then those those aspects should simply not be part of the decision. Otherwise conferences only continue to add to the (reputation al version of) rich-ge…
Author	I prefer not anonymizing author identities		Anonymizing reduces the quality of reviews
Author	I prefer anonymizing author identities through the entire review process
Author	I prefer not anonymizing author identities		If the author is known to the reviewers, it tells them how to read the paper (stylistically). If not, anonymizing or not makes no difference.
Author	I prefer anonymizing author identities through the entire review process		I think author identities should not be considered unless there are submissions on the same topic that needs to be considered together (basically because you consider them together the authors automatically become deanonymized). What possible additional information could the authors' names provide other than a prior that perhaps produces bias?
Author	I prefer anonymizing author identities through the entire review process		To reduce the bias in favor of famous authors and prestigious American universities
Author	I prefer anonymizing author identities through the entire review process
Author	I prefer not anonymizing author identities		I got a review request for my own submission; clearly this is undesirable...
Author	I prefer anonymizing author identities through the entire review process		Author identities influence the PC assessment. There is a lot of randomness in the decisions, and many papers are in a grey area -- acceptable "if there is room". I would like to believe that stronger papers are accepted independently of authors' identities, and that weaker papers are rejected idependently of authors' identities. It is for the papers in the grey area that author identity will bia…
Author	I prefer anonymizing author identities through the entire review process		I have participated in many PCs and have found that the process is extremely biased in favor of well-known co-authors and against some groups identifiable by name (women, country of origin just to name those.) This is particularly clear in the final rounds where any push one way or the other determines the fate of a paper. In my own work I have felt that the impact of this bias is real, but I wou…
Author	I prefer not anonymizing author identities		I really don't have a huge preference either way. I've served on PCs that did "lightweight" anonymizing (somewhat similar to ITCS) and I don't think that it made much difference. As an author, it's a bit of a pain to make sure that I don't inadvertenly identify myself. I think that the real problem is that our field puts too much emphasis on conference publications, which can only be refereed inc…
Author	I prefer not anonymizing author identities
Author	I prefer anonymizing author identities until the time for PC meetings/discussions
Author	I prefer anonymizing author identities until the reviewer submits their initial review		I think all the partial information reasons mentioned in the survey are important. I for one don't like to see authors trashing their own previous work to score points for their next one. I feel like saying "so the last paper was the one that should have been rejected, but alas it is too late. Well, how about this one instead?" So I like compromise used in this PC. Of course, I didn't review anyt…
Author	I prefer anonymizing author identities through the entire review process
Author	I prefer anonymizing author identities through the entire review process		I felt that the review process was very fair (even though the paper was rejected). The PC discussions did stick to one of the negative reviews and I feel this may be implicitly influenced by revealing the names of the authors. Indeed, I am not saying this with certainty and I do trust my colleagues fully in trying to fight against the implicit bias that may even be there. But I feel not revealing…
Author	I prefer anonymizing author identities through the entire review process
Author	I prefer anonymizing author identities until the reviewer submits their initial review		I believe the first impression of the paper would definitely be influenced to some extent by the author identities, which is inappropriate in my opinion. However, the author identities can be helpful for the reviewers to gain confidence/reduce ambiguity/clear doubts. Therefore, I support the middle ground solution that anonymizes author identities until the reviewer submits their initial review. …
Author
Author	I prefer anonymizing author identities through the entire review process,I prefer anonymizing author identities until the time for PC meetings/discussions,I prefer anonymizing author identities until the reviewer submits their initial review
Author	I prefer anonymizing author identities until the reviewer submits their initial review		I think its great that ITCS decided to explore this sort of 'middle ground'.
Author	I prefer not anonymizing author identities		One of the reviews received was awful. The reviewer clearly did not read the paper, knew nothing about the field and wrote with great confidence about the lack of background. Absolutely disgusting.
Author	I prefer anonymizing author identities through the entire review process		In my opinion, the idea that the reviewers can change the reviews after learning the identity of authors is highly questionable. It seems to legitimize the bad practice that papers are accepted not based on their scientific contribution but based on the identity of the author.
Author	I prefer anonymizing author identities through the entire review process
Author	I prefer not anonymizing author identities
Author	I prefer anonymizing author identities through the entire review process		For the sole reason that mathematics is supposed to be completely objective, I just wanted to note that the process of "gaining confidence in wacky ideas or complex proofs" should in no way take into account the identity of the author. Any proof should stand on its own; if something wacky or complex is hard to follow, then, regardless of how accomplished its author may be, the proof should be hel…
Author	I prefer anonymizing author identities through the entire review process
Author	I prefer anonymizing author identities until the time for PC meetings/discussions		I think it is easy to be swayed by a big name while doing a review, so it makes sense to anonymize the author names initially. For checking whacky ideas etc., they can be revealed at the time of PC discussion.
Author	I prefer not anonymizing author identities		The scientific process inherently relies on trust in our peers. If we cannot trust our fellow scientists' integrity there is no point in engaging in scientific discovery. Introducing anonymization signals mistrust in the integrity of our community and inevitably pushes people into being less trustworthy. Put in other words, putting trust in people results in increased trustwothiness and viceversa…
Author	I prefer anonymizing author identities through the entire review process
Author	I prefer anonymizing author identities through the entire review process,I prefer not anonymizing author identities		I don't understand the rationale of half anonymising during the process.
Author	I prefer not anonymizing author identities		It is more work for the authors and it does not really add much. If one wants to know who wrote it, they can probably find out quite easily through the archive.
Author	I prefer anonymizing author identities through the entire review process		Briefly: I completely disagree with all four "cons" of anonymiziation. A paper should stand on its own, regardless of the authors' clout or track record. If a well-established writes a paper that, had it been written by a student, would be rejected -- the paper should be rejected. Any other outcome is ridiculous, especially in our field where papers are the main "deliverables" (as opposed to expe…
Author	I prefer anonymizing author identities through the entire review process,Other (please specify)	I prefer anonymizing, but my English is so bad, that I do not benefit from advantages.	Beginners without track reccord of published papers have a better chance
Author	I prefer not anonymizing author identities		I believe author identities may be very useful in paper assessment. When reviewers are not very familiar with the field of research to which the paper belongs, they tend to reject or give general reviews by lack of confidence. I believe that not anonymizing the author identities will help in providing confidence for such reviewers (e.g., if a reviewer is a known expert in the area).
Author	I prefer anonymizing author identities until the reviewer submits their initial review
Author	I prefer anonymizing author identities through the entire review process
Author	I prefer not anonymizing author identities
Author	I prefer not anonymizing author identities
Author	I prefer not anonymizing author identities,Other (please specify)	It would be nice to have a system that allows reviewers to review anonimized submissions if they ask for it. But it should be the reviewers choice, revokable at any time.	Sunshine is the best disinfectant. We are a small anough community and the reviewers are intelligent enough to make anonymity sufficiently ineffective that any merit is dwarfed by the barrage of negative side-effects. the best hedge against bias and bad reviews is a community standard of collegiality, openness, fairness, and self control. such an atmosphere can only flourish in an environment whe…
Author	I prefer anonymizing author identities through the entire review process
Author	I prefer anonymizing author identities until the time for PC meetings/discussions
Author	I prefer anonymizing author identities through the entire review process		We had a (rather large) Github repository which was important part of the submission. There should be guidelines how to deal with anonymizing these.
Author	I prefer anonymizing author identities through the entire review process
Author	I prefer anonymizing author identities through the entire review process		For me personally thinking about reviewing, I feel like there is always some unconscious effect of knowing who the authors are (or even just their affiliations), which may have some impact on my decision (whether I would like to admit it or not), so I prefer that author identities remain unknown. But I can completely see how the other considerations mentioned could out-weight this concern, in whi…
Author	I prefer anonymizing author identities through the entire review process
Author	I prefer not anonymizing author identities
Author	I prefer anonymizing author identities through the entire review process
Author	I prefer anonymizing author identities until the reviewer submits their initial review		I think that's the best middle ground best anonymizing and revealing author identities.
Author	I prefer anonymizing author identities through the entire review process		Plenty of other conferences manage the challenges above in a double blind setting, and many studies have repeatedly shown that revealing author identities creates a variety of unfortunate biases. The hybrid approach of revealing names after reviews have been submitted only very partially mitigates these effects, since it allows the PC to be biased by the names right before the most subjective por…
Author	I prefer not anonymizing author identities		I upload paper on arXiv, so anonymizing does not work. Making an anonymous version of the paper is a waste of time.
Author	I prefer anonymizing author identities through the entire review process		I think the acceptance of a paper should solely depend on the quality of the paper. If reviewers know the identity of the authors, their ability to judge the paper solely based on its quality becomes compromised.
Author	I prefer anonymizing author identities through the entire review process,I prefer anonymizing author identities until the time for PC meetings/discussions,I prefer anonymizing author identities until the reviewer submits their initial review		I think some anonymization acts as a deterrent to trusting "big names" over careful ideas.
Author	I prefer not anonymizing author identities
Author	I prefer anonymizing author identities through the entire review process
Author	I prefer anonymizing author identities through the entire review process,I prefer anonymizing author identities until the time for PC meetings/discussions,I prefer anonymizing author identities until the reviewer submits their initial review		Strongly in favor of some form of anonymization which is the norm across all other areas of CS. I believe that this would add diversity and breadth to our field and make us more welcoming to researchers from other fields.
